# Supplementary material for: Synthesis of Carrier-Free Paclitaxel–Curcumin Nanoparticles: The Role of Curcuminoids
Source: Bioengineering (Basel). 2022 Dec 18;9(12):815. doi: 10.3390/bioengineering9120815 (PMC9774928; doi:10.3390/bioengineering9120815)
Supplement: Supplementary file 1 [file bioengineering-09-00815-s001.zip]

Archive with 1 entries (1 files):
- bioengineering-2082426-supplementary.pdf
